# Supplementary material for: Origins and characterization of variants shared between databases of somatic and germline human mutations
Source: BMC Bioinformatics. 2020 Jun 4;21:227. doi: 10.1186/s12859-020-3508-8 (PMC7273669; doi:10.1186/s12859-020-3508-8)
Supplement: Supplementary file 5 — Additional file 5: Supplemental Table 1. Manual matching of TCGA cancer types to tissue samples from GTEX, ROADMAP, ENCODE, and Tomasetti et al. [file 12859_2020_3508_MOESM5_ESM.csv]

Cancer_Type	TCGA_Project_Code	shared_variant_rate	Signature_1_proportion	log_total_variants	Replicative_capacity	StemAnnualDivision	RepTime_Cor	DHS_Cor	RNA_Cor	median_mutations	number_of_tumors	Forbes	TomasettiBestMatch	GTEXBestMatch	ROADMAPBestMatch	ENCODEBestMatch
Adrenocortical Carcinoma	ACC	0.200332628	0.186935764	3.820464191	NA	NA	0.702044403	0.892600956	NA	39.5	92	2.818358697	NA	Adrenal Gland	NA	SK_N_SH
Bladder Urothelial Carcinoma	BLCA	0.1638758	0.159299331	4.949004338	NA	NA	NA	NA	NA	248	411	2.305469613	NA	Bladder	NA	NA
Breast Invasive Carcinoma	BRCA	0.194419178	0.224004472	4.812010422	NA	NA	0.700539251	0.818818215	0.81990811	61	982	2.735165949	NA	Breast - Mammary Tissue	E119 HMEC	MCF_7
Cervical Squamous Cell Carcinoma and Endocervical Adenocarcinoma	CESC	0.236086035	0.289422464	4.707195329	NA	NA	0.706919869	0.673004423	0.767927239	162	289	3.321351781	NA		E117 HELA	HeLa_S3
Cholangiocarcinoma	CHOL	0.155974102	0.164071858	3.230193379	NA	NA	NA	NA	NA	66	36	2.194305406	NA		NA	NA
Colon Adenocarcinoma	COAD	0.314689266	0.638397573	5.12303453	12.06818586	73	NA	NA	0.802932874	181.5	380	4.427173138	Colorectal	Colon - Transverse	E106 Sigmoid_Colon	NA
Lymphoid Neoplasm Diffuse Large B-cell Lymphoma	DLBC	0.245375128	0.347810221	3.590172832	NA	NA	0.712497111	0.851461223	0.725643669	176	37	3.452034424	NA	Cells - EBV-transformed lymphocytes	E116 GM12878	GM12878
Esophageal carcinoma	ESCA	0.228543788	0.306877632	4.336599806	9.079181246	17.4	NA	NA	NA	193	184	3.215244461	Esophageal	NA	NA	NA
Glioblastoma Multiforme	GBM	0.29770555	0.744444959	4.584297294	8.431363764	0	NA	NA	NA	76	390	4.188239505	GBM	Brain - Frontal Cortex (BA9)	NA	NA
Head and Neck Squamous Cell Carcinoma	HNSC	0.185033971	0.239918833	4.807345575	10.50379068	21.5	NA	NA	NA	149	507	2.603131141	Head&Neck		NA	NA
Kidney Chromophobe	KICH	0.326782706	0.362755145	3.250663919	NA	NA	NA	NA	NA	31	66	4.59730845	NA	Kidney - Cortex	NA	NA
Kidney Renal Clear Cell Carcinoma	KIRC	0.147359804	0.078675949	4.166074717	NA	NA	NA	NA	NA	74	326	2.073116039	NA	Kidney - Cortex	NA	NA
Kidney renal papillary cell carcinoma	KIRP	0.133382353	0.016487886	4.133538908	NA	NA	NA	NA	NA	88	281	1.876475733	NA	NA	NA	NA
Acute Myeloid Leukemia	LAML	0.161646804	0.165822597	3.664171705	11.11394335	12	0.735496366	0.64460097	0.756678006	18	139	2.274111215	AML		E123 K562	K562
Brain Lower Grade Glioma	LGG	0.291984553	0.553842841	4.327031813	NA	NA	NA	0.829405866	NA	39	506	4.107754257	NA		NA	NA
Liver Hepatocellular Carcinoma	LIHC	0.147966699	0.058334362	4.494571984	11.43296929	0.9125	0.75228692	0.827838275	0.771720959	129	363	2.081654081	HCC	Liver	E118 HEPG2	HepG2
Lung Adenocarcinoma	LUAD	0.118484904	0.029864755	5.081915912	9.967079734	0.07	0.660027662	NA	0.82192055	261	515	1.66689252	Lung nonsmoker	Lung	E114 A549	IMR_90
Lung Squamous Cell Carcinoma	LUSC	0.135285227	0.052088734	5.056157527	NA	NA	NA	NA	NA	316	484	1.903246121	NA	Lung	NA	NA
Mesothelioma	MESO	0.263573086	0.123867822	3.333447274	NA	NA	NA	NA	NA	43	81	3.708050491	NA		NA	NA
Ovarian Serous Cystadenocarcinoma	OV	0.166660986	0.09179527	4.467474911	7.342422681	0	NA	0.885678044	0.812862599	100.5	410	2.344652718	Ovarian	Ovary	E097 Ovary	NA
Pancreatic Adenocarcinoma	PAAD	0.273273918	0.617161161	4.270119599	11.53529412	1	NA	0.923147113	0.753331624	53	174	3.84452564	Panc adeno	Pancreas	E098 Pancreas	NA
Pheochromocytoma and Paraganglioma	PCPG	0.236671001	0.037063081	3.186956335	NA	NA	NA	NA	NA	13	179	3.329581318	NA		NA	NA
Prostate Adenocarcinoma	PRAD	0.322113313	0.360759878	4.268765127	NA	NA	NA	NA	NA	37	495	4.53161758	NA	Prostate	NA	NA
Rectum Adenocarcinoma	READ	0.292879808	0.663250113	4.555408866	NA	NA	NA	NA	NA	144	134	4.120349065	NA	Colon - Sigmoid	NA	NA
Sarcoma	SARC	0.196686843	0.226570414	4.19576132	NA	NA	NA	NA	NA	74	236	2.767068353	NA		NA	NA
Skin Cutaneous Melanoma	SKCM	0.198962983	0.036721469	5.377262528	11.88309336	2.48	NA	0.809056499	NA	479	466	2.79908999	Melanoma	Skin - Sun Exposed (Lower leg)	NA	NA
Stomach Adenocarcinoma	STAD	0.29974275	0.442219164	5.068211844	NA	NA	NA	NA	0.784198871	164	438	4.216899648	NA	Stomach	E094 Gastric	NA
Testicular Germ Cell Tumors	TGCT	0.178726036	0	3.20871002	9.525044807	5.8	NA	NA	NA	22.5	128	2.514388611	Testicular	Testis	NA	NA
Thyroid Carcinoma	THCA	0.209454874	0.042075187	3.645520515	8.767155866	0.087	NA	NA	NA	13	492	2.946694074	Thyroid pap/fol	Thyroid	NA	NA
Thymoma	THYM	0.236313869	0.089966167	3.34084055	NA	NA	NA	NA	0.765560192	28	123	3.324557034	NA		E112 Thymus	NA
Uterine Corpus Endometrial Carcinoma	UCEC	0.266360038	0.310702096	5.630879225	NA	NA	NA	NA	NA	121.5	528	3.747258434	NA	Uterus	NA	NA
Uterine Carcinosarcoma	UCS	0.252546176	0.49045163	3.762903528	NA	NA	NA	NA	NA	66	57	3.552919565	NA	Uterus	NA	NA
Uveal Melanoma	UVM	0.393554688	0.188751612	3.010299957	NA	NA	NA	NA	NA	16	80	5.536683109	NA		NA	NA
